# Supplementary material for: Cucurbitacin B from Cucurbitaceae Plants: Treating Pancreatic Cancer via Inducing Mitophagy, Inhibiting Glycolysis, and Enhancing Immune Function
Source: Nutrients. 2025 Aug 29;17(17):2809. doi: 10.3390/nu17172809 (PMC12430665; doi:10.3390/nu17172809)
Supplement: Supplementary file 1 [file nutrients-17-02809-s001.zip]

Archive with 1 entries (1 files):
- nutrients-3787820-supplementary.pdf
